# Supplementary material for: The challenge of separating signatures of local adaptation from those of isolation by distance and colonization history: The case of two white pines
Source: Ecol Evol. 2016 Oct 27;6(24):8649–64. doi: 10.1002/ece3.2550 (PMC5192886; doi:10.1002/ece3.2550)
Supplement: Supplementary file 3 [file ECE3-6-8649-s003.xlsx]

## Sheet: Feuil1
List of SNPs detected by BayeScan, Bayenv2 or LFMM in Pinus strobus and P. monticola.
			P. monticola				P. strobus
SNP	Gene		BayeScana	Bayenv2a	LFMMa		BayeScana	Bayenv2a	LFMMa		SNP annotationb	Gene annotation (RefSeq)	Candidate for phenology/growth in Picea glaucac
G-001	GQ0015.B3.r_B10		-	-	-		ns	ns	PAS*		intron	Vacuolar-processing enzyme-like	yes
G-004	GQ0033.TB_H23		-	-	-		ns	ns	PAS, DD5, bFFP*		intron	Endoglucanase 25-like	yes
G-014	GQ0081.BR.1_D09		-	-	-		div ***	DD5, MSP, PAS, Elev**	DD5*		NS	Uncharacterized protein	no
G-019	GQ00612.B3_J14		-	-	-		ns	ns	DD5, MSP*		3' UTR	Hypothetical protein	no
G-021	GQ0033.TB_H23		-	-	-		ns	ns	PAS**		intron	Endoglucanase 25-like	yes
G-026	GQ0206.B3_C13		-	-	-		ns	MSP*	ns		NS	No significant hit	no
G-029	GQ0044.B3.r_N02			-	-			Elev*	ns		intron	Isoflavone reductase homolog	yes
M-013	0_3192_01		ns	CMD*	ns		ns	ns	ns		S	Protein CbxX, chromosomal-like	no
M-015	0_8683_01		ns	ns	ns		ns	DD5, bFFP, PAS, CMD****	PAS, CMD, DD5, bFFP***		S	Serine threonine-protein kinase at1g18390-like	yes
M-016	0_8683_01		ns	ns	ns		ns	TD*	CMD, PAS*		NS	Serine threonine-protein kinase at1g18390-like	yes
M-017	0_8844_01		ns	ns	ns		ns	DD5*	eFFP, bFFP, DD5**		intron	Galacturonosyltransferase 13-like	yes
M-029	CL1806Contig1_01		ns	DD5, MSP, PAS*	ns		ns	ns	ns		S	Arogenate dehydratase prephenate dehydratase chloroplastic-like	no
N-002	0_11270_01		-	-	-		ns	CMD*	ns		3' UTR	Inactive LRR receptor-like protein kinase at3g28040-like	no
N-006	0_12216_02		-	-	-		ns	ns	Elev, MSP**		intron	U4 tri-snRNP-associated protein	no
N-020	0_16889_02		-	-	-		ns	ns	DD5*		NS	No significant hit	no
N-021	0_17938_01		-	-	-		bal ***	ns	ns		Not annotated	ATP-binding cassette transporter, subfamily B	no
N-023	0_2576_02		-	-	-		ns	ns	MSP*		Not annotated	No significant hit	No significant hit
N-028	0_4032_02		-	-	-		bal **	ns	ns		NS	U-box domain-containing protein 16-like	No significant hit
N-029	0_6047_02		-	-	-		div ***	DD5, TD, bFFP, eFFP, PAS, CMD****	DD5, bFFP, eFFP, PAS, TD, CMD, MSP, Elev****		Not annotated	No significant hit	no
N-033	0_7001_01		-	-	-		ns	ns	DD5, eFFP, bFFP, PAS**		NS	NADPH-dependent diflavin oxidoreductase ATR3-like isoform 2	no
N-035	0_771_01		-	-	-		bal ***	ns	ns		Not annotated	No significant hit	No significant hit
N-040	2_4107_01		-	-	-		ns	TD, MSP*	ns		S	Thylakoid lumenal 19 kDa protein, chloroplastic-like	yes
O-001	0_15762_01		-	-	-		ns	TD, eFFP**	ns		NS	No significant hit	yes
O-002	0_8844_01		-	-	-		ns	ns	DD5, bFFP*		S	Galacturonosyltransferase 13-like	yes
O-016	2_6731_01		-	-	-		ns	ns	MSP*		NS	F-box protein GID2, putative	no
O-021_Q-024	2_7852_01		ns	ns	ns		ns	ns	DD5, MSP*		Not annotated	No significant hit	no
O-022	2_7852_01		-	-	-		ns	DD5, bFFP*	ns		na	No significant hit	no
O-026	2_9542_01		-	-	-		ns	ns	DD5, eFFP*		S	Aminotransferase ACS10-like	yes
O-027	2_9665_01			-	-			bFFP*	ns		NS	interferon-induced guanylate-binding protein	no
P-007	0_12978_02		ns	Elev*	ns		-	-	-		S	Brefeldin A-inhibited guanine nucleotide-exchange protein 1-like	no
P-010	0_14221_01			TD*	ns			-	-		intron	Serine--tR- ligase-like	no
P-034	0_7001_01		ns	TD, eFFP*	ns		-	-	-		S	NADPH-dependent diflavin oxidoreductase ATR3-like isoform 2	no
Q-008	2_5724_02		ns	ns	DD5*		-	-	-		3' UTR	No significant hit	no
Q-013	2_6491_01		ns	ns	DD5, bFFP**		-	-	-		NS	No significant hit	no
Q-018	2_7189_01		ns	ns	PAS, MSP***		-	-	-		S	Subtilisin-like protease-like	No significant hit
Q-026	2_8627_01		ns	TD**	ns		-	-	-		S	Centromere protein v-like	no
Q-032	2_9665_01			ns	PAS*			-	-		S	interferon-induced guanylate-binding protein	no
R-002	0_10706_01		ns	ns	bFFP*		-	-	-		S	Predicted protein	no
R-008	0_12730_01		ns	TD, eFFP**	ns		-	-	-		NS	Pathogenesis-related genes transcriptional activator PTI5-like	No significant hit
R-017	0_4105_01		ns	ns	PAS, bFFP, eFFP, DD5, Elev***		-	-	-		3' UTR	No significant hit	no
R-037	CL3036Contig1_01		ns	Elev*	ns		-	-	-		S	No significant hit	no
S-007	CL3539Contig1_01		div *	Elev*	ns		-	-	-		intron	TOM1-like protein 2	yes
S-021	2_4724_01			bFFP, Elev*	ns			-	-		intron	Serine threonine-protein kinase-se HT1-like	yes
S-024	0_10240_01		ns	TD, eFFP*	ns		-	-	-		S	No significant hit	no
S-025	CL1430Contig1_06		ns	TD*	ns		-	-	-		intron	Pyrophosphate--fructose 6-phosphate 1-phosphotransferase subunit alpha-like	yes
T-019	2_4724_01		ns	ns	ns		ns	ns	DD5, bFFP, eFFP*		intron	Serine threonine-protein kinase HT1-like	yes
T-036	2_8852_01		-	-	-		ns	ns	DD5*		S	Galactokinase-like	no
ans = non-significant. “-“ = not tested because the SNP was not genotyped or was monomorphic in this species. BayeScan, and LFMM: * = q < 0.05; ** = q < 0.01; *** = q < 0.001, **** q < 0.0001. Bayenv2: * = BF > 3; ** = BF > 10; *** = BF > 32; **** = BF > 100; **** = BF > 100.
b S: synonymous SNP; NS: non-synonymous SNP; na: not annotated (no blast hit).
c Based on a blastn against the P. glauca gene catalogue (see ‘Materials and Methods’).
